# Supplementary material for: Fear in the mind’s eye: the neural correlates of differential fear acquisition to imagined conditioned stimuli
Source: Soc Cogn Affect Neurosci. 2023 Jan 11;18(1):nsac063. doi: 10.1093/scan/nsac063 (PMC10036874; doi:10.1093/scan/nsac063)
Supplement: nsac063_Supp [file nsac063_supp.zip]

Archive with 1 entries (1 files):
- scan-22-022-File013.docx
